# Supplementary material for: Using a generalized additive model with autoregressive terms to study the effects of daily temperature on mortality
Source: BMC Med Res Methodol. 2012 Oct 30;12:165. doi: 10.1186/1471-2288-12-165 (PMC3549928; doi:10.1186/1471-2288-12-165)
Supplement: Additional file 1 — R code for this study. This file contains core R codes for this study, including the function of GAMAR, data generation in simulation studies, data fitting in simulation studies, real case analysis (including the procedure to choose the parameters) and generation of tables and figures. This file also contains a brief description of every R program. [file 1471-2288-12-165-S1.zip]

Archive with 25 entries (17 files):
- R codes for this study/
- R codes for this study/R codes for the study/
- R codes for this study/R codes for the study/descriptions of R files.docx
- R codes for this study/R codes for the study/GAMAR.R
- R codes for this study/R codes for the study/real case analysis/
- R codes for this study/R codes for the study/real case analysis/choosing the degrees of freedom & real data application.R
- R codes for this study/R codes for the study/real case analysis/real data table and figures.R
- R codes for this study/R codes for the study/simulation/
- R codes for this study/R codes for the study/simulation/functions/
- R codes for this study/R codes for the study/simulation/functions/grogam.R
- R codes for this study/R codes for the study/simulation/functions/grogamAR.R
- R codes for this study/R codes for the study/simulation/simulation data analysis.R
- R codes for this study/R codes for the study/simulation/simulation1/
- R codes for this study/R codes for the study/simulation/simulation1/functions/
- R codes for this study/R codes for the study/simulation/simulation1/functions/simu1Tablesfunction.R
- R codes for this study/R codes for the study/simulation/simulation1/functions/simulation1 function.R
- R codes for this study/R codes for the study/simulation/simulation1/group analysis for gamm.R
- R codes for this study/R codes for the study/simulation/simulation1/simu1 figures.R
- R codes for this study/R codes for the study/simulation/simulation1/simu1 Tables.R
- R codes for this study/R codes for the study/simulation/simulation1/simulation 1.R
- R codes for this study/R codes for the study/simulation/simulation2/
- R codes for this study/R codes for the study/simulation/simulation2/simu2 figure.R
- R codes for this study/R codes for the study/simulation/simulation2/simu2 table.R
- R codes for this study/R codes for the study/simulation/simulation2/simulation 2.R
- R codes for this study/R codes for the study/simulation/simulation2/simulation2 function.R
