# Supplementary material for: Using a generalized additive model with autoregressive terms to study the effects of daily temperature on mortality
Source: BMC Med Res Methodol. 2012 Oct 30;12:165. doi: 10.1186/1471-2288-12-165 (PMC3549928; doi:10.1186/1471-2288-12-165)
Supplement: Additional file 1 — R code for this study. This file contains core R codes for this study, including the function of GAMAR, data generation in simulation studies, data fitting in simulation studies, real case analysis (including the procedure to choose the parameters) and generation of tables and figures. This file also contains a brief description of every R program. [file 1471-2288-12-165-S1.zip › R codes for this study/R codes for the study/GAMAR.R]

gamAR <- function (formula, data, p.ar=1, starts = starts, w = rep(1,NN),
                       family = "poisson",  cc = 0.5,de = 0.01,
                       control=list(...),...)
{
  
  
  if(family!="poisson")
    stop("sorry, only poisson family is currently implemented")
  family=poisson()
  control <- do.call("glm.control", control)
  times <- control$maxit
  epsilon <- control$epsilon
  if (missing(data)) 
    data <- environment(formula)
  
  mf <- match.call(expand.dots = FALSE)
  m <- match(c("formula", "data"), names(mf), 0L)
  mf <- mf[c(1L, m)]
  mf$drop.unused.levels <- TRUE
  mf[[1L]] <- as.name("model.frame")
  mf <- eval(mf, parent.frame())
  term.labels <- attr(attributes(mf)$terms,"term.labels")
  mt <- attr(mf, "terms")
  y <- model.response(mf, "any")
  
  X <- model.matrix(mt, mf, contrasts)
  xnames <- colnames(X)
  ynames <- names(y)
  
  b <-ncol(X)-1
  p <- p.ar
  NN <- NROW(y)
  pp <-rep(0,p)
  
  r<-matrix(0,times+1,1+b+p)
  
  
  r[1,]<-c(starts,pp)
  
  
  
  #aa is part of design matrix for AR resar pearson residuals 
  aa<-matrix(0,NN-p,p)
  #Q is partial derivative of eta (linear predictor) on every parameter 
  Q<-matrix(0,NN-p,b+p+1);
  QQ<-matrix(0,NN-p,b+1)
  #transpose of X
  tX<-t(X)
  #all are variables used in the calculation                        
  a<-mm<-n<-u<-numeric(NN);
  
  
  
  #yy=max(cc,y) avoid that y<0
  yy<-y                    
  yy[y<cc]<-cc    
  pan <- 0
  
  
  
  
  k=1        
  while(k<(times+1)&pan==0)
  {
    
    if(k==1)
      #while in the first iteration
      #give the initial parameters.
    { 
      bb<-r[k,c(1:(b+1))];
      pp<-r[k,c((b+2):(b+p+1))];           
      #calculate a, the intermediate variabel a
      a<-log(yy)-X%*%bb;
      for(i in 1:p)
        aa[,p-i+1]<-a[i:(NN-p+i-1)]     
      n[(p+1):NN]<-(X%*%bb)[(p+1):NN]+aa%*%pp+log(w)[(p+1):NN]
      u<-exp(n)          
      #log partial likelihood lpl=ln(L)    
      lple<-y[(1+p):NN]*n[(1+p):NN]-u[(1+p):NN]
      lpl<-sum(lple)
      lpl0<-lpl;
    }
    
    
    #Q are partial derivatives of eta on each coefficient
    #Since the first p time points don't have the full AR terms 
    #Q matrix begin at time (p+1), Q[t,i] is the partial derivative of eta on the ith coefficient at time point (t+p).
    rp<-rev(pp)    
    for(t in 1:(NN-p))
      QQ[t,]<-as.matrix(tX[,t:(t+p-1)])%*%rp  
    Q[,1:(b+1)]<-X[(1+p):NN,]-QQ                
    Q[,(2+b):(1+b+p)]<-aa
    
    
    #dpl is the partial derivative of partial likelihood on each coefficient
    edpl<-(y[(1+p):NN]-u[(1+p):NN])*Q;
    dpl<-apply(edpl,2,sum)                
    
    
    #tt is fisher information matrix
    tt<-matrix(0,b+p+1,b+p+1); 
    for(t in 1:(NN-p))
    {tt[1:(1+b),1:(1+b+p)]<-tt[1:(1+b),1:(1+b+p)]+u[t+p]*Q[t,1:(1+b)]%*%t(Q[t,1:(1+b+p)])
     tt[(b+2):(b+p+1),(b+2):(b+p+1)]<-tt[(b+2):(b+p+1),(b+2):(b+p+1)]+u[t+p]*Q[t,(b+2):(b+p+1)]%*%t(Q[t,(b+2):(b+p+1)])
     for(j in (b+2):(b+p+1))
       tt[1:(1+b),j]<-tt[1:(1+b),j]+(y[t+p]-u[t+p])*X[t+p+b+1-j,1:(1+b)]
    } 
    tt[(2+b):(1+b+p),1:(1+b)]<-t(tt[1:(1+b),(2+b):(1+b+p)])
    
    
    #eigen decomposition of tt  
    ev<-eigen(tt); 
    #val is the eigen values of tt                     
    val<-ev$values;                     
    #vec is the eigen vector matrix of tt
    vec<-ev$vectors;                                                   
    
    # if all eigen values are larger than de, tt1 is the inverse matrix of tt
    # else 
    if(all(val>de)) 
      tt1<-solve(tt)    else  
      {  tt[c(1:(b+1)),c((b+2):(b+p+1))]<-matrix(0,b+1,p);
         tt[c((b+2):(b+p+1)),c(1:(b+1))]<-matrix(0,p,b+1);
         tt1<-solve(tt); 
      }  
    
    #l indicates whether it is the first time to change the coefficients in this iteration
    l<-1;                    
    #to get the new coefficients, add adr to the former coefficients
    adr<-tt1%*%dpl;                     
    
    
    #when the mode of adr is less than epsilon, make r[k+1]=r[k]
    if(t(adr)%*%adr>epsilon)      
    {        #when the new lpl is larger than the old lpl, then r[k+1]= new coefficients
      while(lpl<=lpl0)                    
      { if(l==1)                         
      {
        #new r=old r+adr
        r[k+1,]<-r[k,]+adr
        #change the indicator l     
        l=l+1;
      } else      r[k+1,]<-r[k,]+runif(1,0,1.5)*adr;
        #new r=old r+adr   
        #get lpl for comparison 
        
        bb<-r[k+1,c(1:(b+1))];
        pp<-r[k+1,c((b+2):(b+p+1))];           
        a<-log(yy)-X%*%bb;
        for(i in 1:p)
          aa[,p-i+1]<-a[i:(NN-p+i-1)]     
        n[(p+1):NN]<-(X%*%bb)[(p+1):NN]+aa%*%pp+log(w)[(p+1):NN]
        u<-exp(n)             
        lple<-y[(1+p):NN]*n[(1+p):NN]-u[(1+p):NN]
        lpl<-sum(lple)
      }
    }  else
    {r[k+1,]<-r[k,];
     pan<-1;
    }
    lpl0<-lpl;k=k+1
  }
  
  
  fit<-list()
  Estimate <-r[k,]
  Std.Error <-sqrt(diag(tt1))
  zvalue <- Estimate/Std.Error
  Pr <-  2 * pnorm(-abs(zvalue))
  fit$coefficients <- cbind(Estimate, Std.Error, zvalue, Pr)
  dimnames(fit$coefficients) <-list(c(xnames,paste("AR", 1:p.ar, sep = "")),c("Estimate","Std.Error","z value","Pr(>|z|)"))
  
  names(n) <- 1:NN
  names(u) <- 1:NN
  
  n <- n[-(1:p)]
  u <- u[-(1:p)]
  
  fit$linear.predictor <- n
  fit$fitted.values <- u
  y <- y[-(1:p)]
  w <- w[-(1:p)]
  dev.resids <- family$dev.resids
  aic <- family$aic
  Pearson.res <- (u-y)/sqrt(u)
  phi <-sum(Pearson.res^2)/(NN-1-b-2*p)
  
  
  
  fit$aic <- aic(y, mu=u, wt=w) + 2 * (1+b+p)
  fit$dev <- sum(dev.resids(y, mu=u, wt=w))
  fit$Pearson.residuals <- Pearson.res
  fit$phi <- phi
  fit$X <- X
  fit$loglikelihood <- -(1/2)*aic(y, mu=u, wt=w)
  ll<- c("Intercept",term.labels,"AR")
  fc <- c(attr(X, "assign"),rep(max(attr(X,"assign"))+1,p))
  aaa <- factor(fc, labels = ll)
  asgn <- split(order(fc), aaa)
  nterms <- length(asgn)
  
  predictor <- matrix(ncol = nterms, nrow = NN)
  dimnames(predictor) <- list(rownames(X), names(asgn))
  
  aab<-rbind(matrix(0,p,p),aa)
  X1 <-cbind(X,aab)
  
  for (i in seq(1,nterms)) {
    iipiv <- asgn[[i]]   
    predictor[, i] <-  
      X1[, iipiv, drop = FALSE] %*% Estimate[iipiv]
  }
  
  
  fit$term.predictors <- predictor[-(1:p),] 

  fit$pan <- pan
  
  fit
  
}
