# Supplementary material for: Using a generalized additive model with autoregressive terms to study the effects of daily temperature on mortality
Source: BMC Med Res Methodol. 2012 Oct 30;12:165. doi: 10.1186/1471-2288-12-165 (PMC3549928; doi:10.1186/1471-2288-12-165)
Supplement: Additional file 1 — R code for this study. This file contains core R codes for this study, including the function of GAMAR, data generation in simulation studies, data fitting in simulation studies, real case analysis (including the procedure to choose the parameters) and generation of tables and figures. This file also contains a brief description of every R program. [file 1471-2288-12-165-S1.zip › R codes for this study/R codes for the study/real case analysis/choosing the degrees of freedom & real data application.R]

library(foreign)
library(splines)
library(akima)
library(gam)

#import the data
we0008<-read.dta("F://ÂÛÎÄÖÐÎÄ/Êý¾Ý/real data/2000-2008weather.dta")
po0108<-read.dta("F://ÂÛÎÄÖÐÎÄ/Êý¾Ý/real data/2001-2008poll.dta")
desh0104<-read.dta("F://ÂÛÎÄÖÐÎÄ/Êý¾Ý/real data/shanghai2001-2004ËÀÍöÊý¾Ý.dta")


#use the data in year 2001-2004      

NN<-as.numeric(as.Date("2004-12-31")-as.Date("2000-12-31"))

count<-desh0104$total

time<-as.Date(1:NN,origin="2000-12-31")

pres<-we0008$pres[367:(366+NN)]
humi<-we0008$humi[367:(366+NN)]
pm10<-po0108$pm10[1:NN]
so2<-po0108$so2[1:NN]
no2<-po0108$no2[1:NN]
weekday<-as.numeric(time-as.Date("2000-12-31"))%%7

temp<-we0008$temp


formula0 <- count~ns(time,dftime)+ns(temp1,dftemp1)+ns(temp2,dftemp2)+ns(pres,dfpres)+ns(humi,dfhumi)+ns(no2,dfno2)+ns(so2,dfso2)+ns(pm10,dfpm10)+as.factor(weekday)


##first preset all the parameters equal to 10 except dftime,as discussed in the paper dftime=2

parafind<-function(dftime=2,dftemp1=10,dftemp2=10,dfpres=10,dfhumi=10,dfno2=10,dfso2=10,dfpm10=10,lag1=10,lag2=10){
  
  
  temp1<-we0008$temp[(367-lag1):(366+NN-lag1)]
  temp2<-we0008$temp[(367-lag2):(366+NN-lag2)]
  formula0 <- count~ns(time,dftime)+ns(temp1,dftemp1)+ns(temp2,dftemp2)+ns(pres,dfpres)+ns(humi,dfhumi)+ns(no2,dfno2)+ns(so2,dfso2)+ns(pm10,dfpm10)+as.factor(weekday)
  gambb <- gam(formula0, family = poisson)
  gambb$aic
}

###first step: determine the parameters sequentially to maximize AIC locally
 

MIN<-500000

for(i in 1:15)
  for(j in 1:i)
{ 
  aa <-parafind(lag1=j,lag2=i)
if(MIN > aa)
 {MIN <- aa
 lag1 <-j
 lag2 <-i
  }
}

##then we find lag1=4,lag2=10,update function parafind


parafind<-function(dftime=2,dftemp1=10,dftemp2=10,dfpres=10,dfhumi=10,dfno2=10,dfso2=10,dfpm10=10,lag1=4,lag2=10){
  
  
  temp1<-we0008$temp[(367-lag1):(366+NN-lag1)]
  temp2<-we0008$temp[(367-lag2):(366+NN-lag2)]
  formula0 <- count~ns(time,dftime)+ns(temp1,dftemp1)+ns(temp2,dftemp2)+ns(pres,dfpres)+ns(humi,dfhumi)+ns(no2,dfno2)+ns(so2,dfso2)+ns(pm10,dfpm10)+as.factor(weekday)
  gambb <- gam(formula0, family = poisson)
  gambb$aic
}

MIN<-500000

for(i in 1:15)
  { 
    aa <-parafind(dftemp1=i)
    if(MIN > aa)
    {MIN <- aa
    dftemp1 <- i
     }
    if(aa>MIN)
      break
  }
## then we find dftemp1=5, update the parafind function to find dftemp2

parafind<-function(dftime=2,dftemp1=5,dftemp2=10,dfpres=10,dfhumi=10,dfno2=10,dfso2=10,dfpm10=10,lag1=4,lag2=10){
  
  
  temp1<-we0008$temp[(367-lag1):(366+NN-lag1)]
  temp2<-we0008$temp[(367-lag2):(366+NN-lag2)]
  formula0 <- count~ns(time,dftime)+ns(temp1,dftemp1)+ns(temp2,dftemp2)+ns(pres,dfpres)+ns(humi,dfhumi)+ns(no2,dfno2)+ns(so2,dfso2)+ns(pm10,dfpm10)+as.factor(weekday)
  gambb <- gam(formula0, family = poisson)
  gambb$aic
}

MIN<-500000

for(i in 1:15)
{ 
  aa <-parafind(dftemp2=i)
  if(MIN > aa)
  {MIN <- aa
   dftemp2 <- i
  }
  if(aa>MIN)
    break
}

## then we find dftemp2=4, update the parafind function to find dfpres


parafind<-function(dftime=2,dftemp1=5,dftemp2=4,dfpres=10,dfhumi=10,dfno2=10,dfso2=10,dfpm10=10,lag1=4,lag2=10){
  
  
  temp1<-we0008$temp[(367-lag1):(366+NN-lag1)]
  temp2<-we0008$temp[(367-lag2):(366+NN-lag2)]
  formula0 <- count~ns(time,dftime)+ns(temp1,dftemp1)+ns(temp2,dftemp2)+ns(pres,dfpres)+ns(humi,dfhumi)+ns(no2,dfno2)+ns(so2,dfso2)+ns(pm10,dfpm10)+as.factor(weekday)
  gambb <- gam(formula0, family = poisson)
  gambb$aic
}

MIN<-500000

for(i in 1:15)
{ 
  aa <-parafind(dfpres=i)
  if(MIN > aa)
  {MIN <- aa
   dfpres <- i
  }
  if(aa>MIN)
    break
}

## then we find dfpres=1, update the parafind function to find dfhumi


parafind<-function(dftime=2,dftemp1=5,dftemp2=4,dfpres=1,dfhumi=10,dfno2=10,dfso2=10,dfpm10=10,lag1=4,lag2=10){
  
  
  temp1<-we0008$temp[(367-lag1):(366+NN-lag1)]
  temp2<-we0008$temp[(367-lag2):(366+NN-lag2)]
  formula0 <- count~ns(time,dftime)+ns(temp1,dftemp1)+ns(temp2,dftemp2)+ns(pres,dfpres)+ns(humi,dfhumi)+ns(no2,dfno2)+ns(so2,dfso2)+ns(pm10,dfpm10)+as.factor(weekday)
  gambb <- gam(formula0, family = poisson)
  gambb$aic
}

MIN<-500000

for(i in 1:15)
{ 
  aa <-parafind(dfhumi=i)
  if(MIN > aa)
  {MIN <- aa
   dfhumi <- i
  }
  if(aa>MIN)
    break
}


## then we find dfhumi=2, update the parafind function to find dfno2


parafind<-function(dftime=2,dftemp1=5,dftemp2=4,dfpres=1,dfhumi=2,dfno2=10,dfso2=10,dfpm10=10,lag1=4,lag2=10){
  
  
  temp1<-we0008$temp[(367-lag1):(366+NN-lag1)]
  temp2<-we0008$temp[(367-lag2):(366+NN-lag2)]
  formula0 <- count~ns(time,dftime)+ns(temp1,dftemp1)+ns(temp2,dftemp2)+ns(pres,dfpres)+ns(humi,dfhumi)+ns(no2,dfno2)+ns(so2,dfso2)+ns(pm10,dfpm10)+as.factor(weekday)
  gambb <- gam(formula0, family = poisson)
  gambb$aic
}

MIN<-500000

for(i in 1:15)
{ 
  aa <-parafind(dfno2=i)
  if(MIN > aa)
  {MIN <- aa
   dfno2 <- i
  }
  if(aa>MIN)
    break
}


## then we find dfno2=3, update the parafind function to find dfso2


parafind<-function(dftime=2,dftemp1=5,dftemp2=4,dfpres=1,dfhumi=2,dfno2=3,dfso2=10,dfpm10=10,lag1=4,lag2=10){
  
  
  temp1<-we0008$temp[(367-lag1):(366+NN-lag1)]
  temp2<-we0008$temp[(367-lag2):(366+NN-lag2)]
  formula0 <- count~ns(time,dftime)+ns(temp1,dftemp1)+ns(temp2,dftemp2)+ns(pres,dfpres)+ns(humi,dfhumi)+ns(no2,dfno2)+ns(so2,dfso2)+ns(pm10,dfpm10)+as.factor(weekday)
  gambb <- gam(formula0, family = poisson)
  gambb$aic
}

MIN<-500000

for(i in 1:15)
{ 
  aa <-parafind(dfso2=i)
  if(MIN > aa)
  {MIN <- aa
   dfso2 <- i

   }
  if(aa>MIN)
    break
  }


## then we find dfso2=2, update the parafind function to find dfpm10


parafind<-function(dftime=2,dftemp1=5,dftemp2=4,dfpres=1,dfhumi=2,dfno2=3,dfso2=2,dfpm10=10,lag1=4,lag2=10){
  
  
  temp1<-we0008$temp[(367-lag1):(366+NN-lag1)]
  temp2<-we0008$temp[(367-lag2):(366+NN-lag2)]
  formula0 <- count~ns(time,dftime)+ns(temp1,dftemp1)+ns(temp2,dftemp2)+ns(pres,dfpres)+ns(humi,dfhumi)+ns(no2,dfno2)+ns(so2,dfso2)+ns(pm10,dfpm10)+as.factor(weekday)
  gambb <- gam(formula0, family = poisson)
  gambb$aic
}

MIN<-500000

for(i in 1:15)
{ 
  aa <-parafind(dfpm10=i)
  if(MIN > aa)
  {MIN <- aa
   dfpm10 <- i
   
  }
  if(aa>MIN)
    break
}

##Then we  have got a set of parameters, use them as starting values to find the local optimization parameters

temp <- we0008$temp

parafind<-function(dftime=2,dftemp1=5,dftemp2=4,dfpres=1,dfhumi=2,dfno2=3,dfso2=2,dfpm10=3,lag1=4,lag2=10){
  
  
  temp1<-temp[(367-lag1):(366+NN-lag1)]
  temp2<-temp[(367-lag2):(366+NN-lag2)]
  formula0 <- count~ns(time,dftime)+ns(temp1,dftemp1)+ns(temp2,dftemp2)+ns(pres,dfpres)+ns(humi,dfhumi)+ns(no2,dfno2)+ns(so2,dfso2)+ns(pm10,dfpm10)+as.factor(weekday)
  gam(formula0, family = poisson)$aic
}

MIN<-parafind()

for(i1 in 1:3)
  for(i2 in 4:6)
    for(i3 in 3:5)
    {
      for(i4 in 1:2)
        for(i5 in 1:3)
          for(i6 in 2:4)
            for(i7 in 1:3)
              for(i8 in 2:4)
                for(i9 in 3:5)
                  for(i10 in 9:11)
  {
  aa <-parafind(dftime=i1,dftemp1=i2,dftemp2=i3,dfpres=i4,dfhumi=i5,dfno2=i6,dfso2=i7,dfpm10=i8,lag1=i9,lag2=i10)
  if(MIN > aa)
  {MIN <- aa
   dftime <- i1
   dftemp1 <- i2
   dftemp2 <- i3
   dfpres <- i4
   dfhumi <- i5
   dfno2 <- i6
   dfso2 <- i7
   dfpm10 <- i8
   lag1 <- i9
   lag2 <- i10
  }

}
      cat(i3)
      }


###dfpres=2 instead of 1, so again run the procedure


temp <- we0008$temp

parafind<-function(dftime=2,dftemp1=5,dftemp2=4,dfpres=2,dfhumi=2,dfno2=3,dfso2=2,dfpm10=3,lag1=4,lag2=10){
  
  
  temp1<-temp[(367-lag1):(366+NN-lag1)]
  temp2<-temp[(367-lag2):(366+NN-lag2)]
  formula0 <- count~ns(time,dftime)+ns(temp1,dftemp1)+ns(temp2,dftemp2)+ns(pres,dfpres)+ns(humi,dfhumi)+ns(no2,dfno2)+ns(so2,dfso2)+ns(pm10,dfpm10)+as.factor(weekday)
  gam(formula0, family = poisson)$aic
}

MIN<-parafind()

for(i1 in 1:3)
  for(i2 in 4:6)
    for(i3 in 3:5)
    {
      for(i4 in 3:3)
        for(i5 in 1:3)
          for(i6 in 2:4)
            for(i7 in 1:3)
              for(i8 in 2:4)
                for(i9 in 3:5)
                  for(i10 in 9:11)
                  {
                    aa <-parafind(dftime=i1,dftemp1=i2,dftemp2=i3,dfpres=i4,dfhumi=i5,dfno2=i6,dfso2=i7,dfpm10=i8,lag1=i9,lag2=i10)
                    if(MIN > aa)
                    {MIN <- aa
                     dftime <- i1
                     dftemp1 <- i2
                     dftemp2 <- i3
                     dfpres <- i4
                     dfhumi <- i5
                     dfno2 <- i6
                     dfso2 <- i7
                     dfpm10 <- i8
                     lag1 <- i9
                     lag2 <- i10
                    }
                    
                  }
      cat(i3)
    }

##this time, the smallest AIC is not changed, so we have found the parameters which minimize AIC locally.


temp1<-temp[(367-lag1):(366+NN-lag1)]
temp2<-temp[(367-lag2):(366+NN-lag2)]

gambb <- gam(formula0, family = poisson)


start <- gambb$coef

abc <- gamAR(formula0, p.ar=4, start=start)
