# Supplementary material for: Using a generalized additive model with autoregressive terms to study the effects of daily temperature on mortality
Source: BMC Med Res Methodol. 2012 Oct 30;12:165. doi: 10.1186/1471-2288-12-165 (PMC3549928; doi:10.1186/1471-2288-12-165)
Supplement: Additional file 1 — R code for this study. This file contains core R codes for this study, including the function of GAMAR, data generation in simulation studies, data fitting in simulation studies, real case analysis (including the procedure to choose the parameters) and generation of tables and figures. This file also contains a brief description of every R program. [file 1471-2288-12-165-S1.zip › R codes for this study/R codes for the study/simulation/simulation1/functions/simulation1 function.R]

simuns<-function(mx=1000,bb,pp,temp,seed=2011){
  truevalue=c(bb,pp)
  b<-NROW(bb)-1
  p<-NROW(pp)
  
  #X0=(aa,X) is the design matrix
  x<-temp
  X<-ns(x,b)
  N<-NROW(x) 
  n<-u<-yy<-y<-a<-numeric(N)
  cc <-0.5
  X0<-cbind(rep(1,N),X)
  no<-X0%*%bb
  #Y is stored in Y0
  Y0<-matrix(0,mx,N)
  #set seed
  set.seed(seed)
  #simulate y of number mx
  for(ii in 1:mx) 
  {for(t in 1:p)
    a[t] <- rnorm(1,0,0.2) 
   mm <- numeric(N)
   for(t in (1+p):N)
   {for(i in 1:p)
     mm[t]<-mm[t]+pp[i]*a[t-i];
    #generate n,u,y,yy
    n[t]<-X0[t,]%*%bb+mm[t]
    u[t]<-exp(n[t])
    y[t]<-rpois(1,u[t])
    yy[t]<-max(y[t],cc) 
    a[t]<-log(yy[t])-X0[t,]%*%bb
   }
   Y0[ii,]<-y
   if((ii%%10)==0)
      cat(ii,"\n")
  }
  
  simu<-list()
  simu$Y0<-Y0
  simu$no<-no
  simu
}
